# Supplementary material for: Follicle stimulating hormone controls granulosa cell glutamine synthesis to regulate ovulation
Source: Protein Cell. 2024 Jan 3;15(7):512–29. doi: 10.1093/procel/pwad065 (PMC11214834; doi:10.1093/procel/pwad065)
Supplement: pwad065_suppl_Supplementary_Tables_S1 [file pwad065_suppl_supplementary_tables_s1.xlsx]

## Sheet: CON
	Case No.	Age	Height (m)	Weight (kg)	BMI	Estrous cyclicity	Ovarian morphology	Serum testosterone (ng/ml)
	C1	38	1.5	55	24.4444	Regular	Normal	0.45
	C2	29	1.62	54	20.5761	Regular	Normal	0.46
	C3	26	1.67	50	17.9282	Regular	Normal	0.5
	C4	30	1.6	51	19.9219	Regular	Normal	0.48
	C5	27	1.65	60	22.0386	Regular	Normal	0.44
	C6	28	1.58	43	17.2248	Regular	Normal	0.26
	C7	34	1.63	65	24.4646	Regular	Normal	0.39
	C8	33	1.63	58	21.83	Regular	Normal	0.45
	C9	23	1.6	55	21.4844	Regular	Normal	0.4
	C10	30	1.63	46.5	17.5016	Regular	Normal	0.26
	C11	31	1.58	55	22.0317	Regular	Normal	0.31
	C12	28	1.58	67.3	26.9588	Regular	Normal	0.46
	C13	28	1.63	50	18.8189	Regular	Normal	0.43
	C14	33	1.65	55	20.202	Regular	Normal	0.46
	C15	32	1.65	73	26.8136	Regular	Normal	0.27
	C16	27	1.53	55	23.4952	Regular	Normal	0.5
	C17	37	1.64	70	26.0262	Regular	Normal	0.5
	C18	37	1.63	62	23.3355	Regular	Normal	0.5
	C19	31	1.57	48	19.4734	Regular	Normal	0.51
	C20	32	1.67	65	23.3067	Regular	Normal	0.28
	C21	29	1.64	65	24.1672	Regular	Normal	0.18
	C22	25	1.6	52	20.3125	Regular	Normal	0.42
	C23	27	1.6	65	25.3906	Regular	Normal	0.28
	C24	41	1.61	69	26.6193	Regular	Normal	0.45
	C25	32	1.62	49	18.6709	Regular	Normal	0.33
	C26	31	1.65	67	24.6097	Regular	Normal	0.44
	C27	31	1.63	52	19.5717	Regular	Normal	0.28
	C28	34	1.66	60	21.7738	Regular	Normal	0.5
	C29	37	1.6	51	19.9219	Regular	Normal	0.43
	C30	35	1.55	59	24.5578	Regular	Normal	0.49
	C31	29	1.67	52	18.6453	Regular	Normal	0.58
	C32	26	1.6	66	25.7812	Regular	Normal	0.28
	C33	32	1.55	46	19.1467	Regular	Normal	0.28
	C34	39	1.66	63.5	23.044	Regular	Normal	0.47
	C35	27	1.61	57	21.9899	Regular	Normal	0.49
	C36	29	1.65	54	19.8347	Regular	Normal	0.5
	C37	33	1.68	70	24.8016	Regular	Normal	0.49

## Sheet: PCOS
	Case No.	Age	Height (m)	Weight (kg)	BMI	Estrous cyclicity	Ovarian morphology	Serum testosterone (ng/ml)
	P1	28	1.68	54	19.1327	Irregular (longer)	Polycystic	0.63
	P2	26	1.55	64	26.6389	Irregular (longer)	Polycystic	0.5
	P3	39	1.6	69	26.9531	Irregular (longer)	Polycystic	0.3
	P4	32	1.65	61	22.4059	oligomenorrhea	Polycystic	0.34
	P5	28	1.65	59	21.6713	oligomenorrhea	Polycystic	0.59
	P6	29	1.61	85	32.7919	Irregular (longer)	Polycystic	0.48
	P7	29	1.56	48	19.7239	Irregular (longer)	Polycystic	0.47
	P8	31	1.5	43	19.1111	Irregular (longer)	Polycystic	0.69
	P9	30	1.58	47	18.8271	oligomenorrhea	Polycystic	0.37
	P10	37	1.54	60	25.2994	Irregular (longer)	Polycystic	0.58
	P11	31	1.63	66	24.841	Irregular (longer)	Polycystic	0.44
	P12	38	1.59	60	23.7332	Irregular (longer)	Polycystic	0.19
	P13	30	1.65	53	19.4674	Irregular (longer)	Polycystic	0.43
	P14	29	1.6	55	21.4844	Irregular (longer)	Polycystic	0.34
	P15	29	1.65	72	26.4463	Irregular (longer)	Polycystic	0.99
	P16	28	1.62	53	20.1951	oligomenorrhea	Polycystic	0.5
	P17	29	1.61	55	21.2183	Irregular (longer)	Polycystic	0.23
	P18	26	1.6	65	25.3906	oligomenorrhea	Polycystic	0.41
	P19	27	1.62	60	22.8624	Irregular (longer)	Polycystic	0.57
	P20	32	1.6	63	24.6094	Irregular (longer)	Polycystic	0.77
	P21	26	1.6	54	21.0938	Irregular (longer)	Polycystic	0.59
	P22	27	1.64	54	20.0773	Irregular (longer)	Polycystic	0.8
	P23	33	1.65	60	22.0386	Irregular (longer)	Polycystic	0.61
	P24	29	1.57	52	21.0962	Irregular (longer)	Polycystic	0.99
	P25	27	1.53	61	26.0584	Irregular (longer)	Polycystic	0.38
	P26	30	1.59	56	22.151	Irregular (longer)	Polycystic	0.75
	P27	27	1.65	66	24.2424	Irregular (longer)	Polycystic	0.75
	P28	24	1.6	64	25	Irregular (longer)	Polycystic	0.31
	P29	28	1.63	61	22.9591	Irregular (longer)	Polycystic	0.76
	P30	25	1.58	55	22.0317	Irregular (longer)	Polycystic	0.97
	P31	30	1.76	73	23.5666	Irregular (longer)	Polycystic	0.65
	P32	27	1.68	60	21.2585	Irregular (longer)	Polycystic	0.24
	P33	26	1.55	49	20.3954	oligomenorrhea	Polycystic	0.61
	P34	30	1.52	42	18.1787	Irregular (longer)	Polycystic	0.31
	P35	29	1.6	58	22.6562	Irregular (longer)	Polycystic	0.47
