# Supplementary material for: Follicle stimulating hormone controls granulosa cell glutamine synthesis to regulate ovulation
Source: Protein Cell. 2024 Jan 3;15(7):512–29. doi: 10.1093/procel/pwad065 (PMC11214834; doi:10.1093/procel/pwad065)
Supplement: pwad065_suppl_Supplementary_Tables_S2 [file pwad065_suppl_supplementary_tables_s2.xlsx]

## Sheet: CON
		Unit (mM)
Compound Name	L-Glycine	L-Alanine	L-Serine	L-Proline	L-Valine	L-Threonine	L-Cysteine	L-Isoleucine	L-Leucine	L-Aspartic Acid	L-Asparagine	L-Glutamine	L-Lysine	L-Glutamate	L-Methionine	L-Histidine	L-Phenylalanine	L-Arginine	L-Tyrosine	L-Tryptophan
Formula	C2 H5 N O2	C3 H7 N O2	C3 H7 N O3	C5 H9 N O2	C5 H11 N O2	C4 H9 N O3	C3 H7 NO2 S	C6 H13 N O2	C6 H13 N O2	C4 H7 N O4	C4 H8 N2 O3	C5 H10 N2 O3	C6 H14 N2 O2	C5 H9 N O4	C5 H11 N O2 S	C6 H9 N3 O2	C9 H11 N O2	C6 H14 N4 O2	C9 H11 N O3	C11 H12 N2 O2
Mass	75.032	89.049	105.043	115.064	117.079	119.057	121.02	131.095	131.095	133.038	132.056	146.069	146.11	147.053	149.051	155.071	165.079	174.112	181.079	204.085
RT	6.509	5.88	7	5.52	5.43	6.51	5.878	4.81	4.97	6.92	7.09	6.94	8.4	6.61	5.29	8.27	4.83	8.22	5.58	4.92
CAS ID	56-40-6	56-41-7	56-45-1	147-85-3	72-18-4	72-19-5	52-90-4	73-32-5	61-90-5	56-84-8	70-47-3	56-85-9	56-87-1	56-86-0	63-68-3	71-00-1	63-91-2	74-79-3	60-18-4	73-22-3
C1	/	/	72.8619	166.156	129.774	157.895	/	30.1309	53.5394	5.51132	36.1684	504.755	127.712	99.9726	15.343	48.7932	41.4752	54.2924	71.6949	22.7995
C2	/	/	60.6698	124.883	171.434	126.594	/	46.072	73.2634	6.52975	37.169	450.812	148	79.8763	17.1246	78.5517	43.0924	46.5478	50.157	32.1418
C3	/	/	78.4671	321.807	156.003	123.754	/	28.088	35.2518	5.48872	34.9489	489.999	159.726	73.9148	16.8601	83.8958	37.5529	56.0028	51.3174	26.53
C4	/	/	58.5987	114.165	135.275	152.461	/	27.9613	79.3306	3.7637	31.1751	500.917	154.654	97.7064	14.8896	86.3126	32.2591	51.7972	48.2669	34.4341
C5	/	/	63.1321	139.562	158.76	145.107	/	29.3593	47.9426	5.49934	18.8142	372.937	136.648	75.8522	16.5646	74.8878	55.6286	56.4719	45.6251	23.9759
C6	/	/	89.6552	166.897	135.68	256.311	/	28.1664	42.6855	7.89175	47.7569	493.764	188.038	107.726	23.3698	72.4246	42.7138	86.1765	59.8395	28.8476
C7	/	/	90.1521	129.1	182.354	215.309	/	39.4723	56.8571	14.4611	44.1468	335.733	252.225	121.924	16.2513	131.12	47.9374	72.8563	65.7665	35.6027
C8	/	/	48.5254	86.781	118.122	122.371	/	19.9892	28.1005	8.89464	19.1467	384.423	101.961	87.2005	12.0377	65.6986	26.712	37.7774	42.2824	30.1185
C9	/	/	43.5487	239.232	131.791	162.859	/	24.1567	36.8164	9.94465	29.506	509.985	125.543	109.355	15.3943	86.7842	34.0329	53.0004	52.437	26.6371
C10	/	/	101.115	107.951	151.865	193.352	/	32.6046	44.9134	6.66234	28.8199	396.011	142.686	47.6325	13.8957	99.2972	35.0593	55.9547	53.9666	30.513
C11	/	/	82.2098	140.204	167.104	272.397	/	44.7416	63.1137	9.07885	51.4551	479.204	208.228	97.3055	17.8088	103.047	44.0653	96.3099	67.7758	27.9235
C12	/	/	61.1543	114.719	108.938	134.627	/	16.7645	26.27	8.21368	25.8164	400.068	118.48	107.698	15.6392	74.732	31.7027	49.867	44.604	22.3707
C13	/	/	80.5772	153.217	126.645	147.519	/	29.7074	51.5834	5.84095	30.4267	526.086	160.679	68.5415	16.9694	84.3952	42.4671	75.1647	49.8507	30.3998
C14	/	/	66.011	276.729	155.514	182.314	/	28.4364	45.3608	6.79602	18.9086	366.038	153.02	75.7479	15.7929	72.5927	35.1933	61.9013	52.0483	29.1906
C15	/	/	68.8717	186.344	178.614	235.989	/	39.8108	62.4757	8.76703	32.8486	312.291	224.048	142.953	11.738	96.6296	47.1322	88.3208	58.8784	23.6322
C16	/	/	74.6821	164.913	215.364	157.722	/	47.9757	69.6044	5.27052	39.7723	438.677	229.584	128.253	18.1673	119.41	55.6286	78.3892	88.8418	31.0103
C17	/	/	67.2168	128.5	166.892	159.897	/	41.0965	64.3788	5.7917	23.3404	427.014	162.865	88.2672	13.5848	83.7848	49.6305	63.5175	71.8463	30.096
C18	/	/	79.1475	117.505	170.678	102.945	/	40.6975	65.5768	16.2372	35.8196	506.311	277.552	136.506	9.08323	73.4375	32.3664	58.4675	52.0277	18.4661
C19	/	/	53.1012	128.013	112.175	124.305	/	23.4417	35.5196	7.0567	37.2601	456.54	150.307	121.461	13.8066	94.4167	39.9627	55.5821	51.5338	29.108
C20	/	/	58.8055	157.599	186.795	182.807	/	34.0685	52.9825	6.08107	34.3377	501.769	194.233	113.162	16.9971	107.405	47.12	63.6043	58.2998	32.4293
C21	/	/	84.6858	192.037	176.233	233.21	/	35.0675	53.5376	8.94335	37.7473	470.774	144.551	96.2834	11.5286	65.17	36.8311	40.5104	42.5027	22.1006
C22	/	/	60.9682	136.998	178.813	124.35	/	39.8283	50.3903	7.29772	32.0601	417.847	172.751	95.1838	17.4578	62.0987	44.2638	62.0243	61.9575	28.2911
C23	/	/	73.1665	150.464	195.94	137.597	/	48.9141	96.2565	8.41169	29.6637	505.356	252.994	134.791	16.1124	71.5375	47.0943	77.8705	74.7599	37.9834
C24	/	/	72.2688	213.191	221.692	252.44	/	62.5851	90.6173	6.93189	48.9678	456.789	283.238	138.528	18.9565	111.117	59.4085	66.6382	74.5076	29.562
C25	/	/	74.0822	195.886	179.541	152.123	/	43.3087	55.1064	8.39595	40.4522	543.126	228.998	115.048	15.43	103.959	57.2358	89.6373	75.621	27.3571
C26	/	/	88.039	163.99	206.989	166.86	/	53.6495	64.6969	9.19724	21.2614	520.415	282.426	161.012	9.28168	93.6219	50.5479	95.4053	79.8706	32.6886
C27	/	/	48.9584	127.026	126.304	118.825	/	25.8399	40.787	8.88671	9.51879	383.253	135.936	106.133	12.1929	61.4758	35.671	48.6926	43.9675	28.0004
C28	/	/	64.0271	116.122	125.008	122.589	/	30.3706	40.2043	9.70058	21.8393	364.658	139.365	108.592	17.0978	76.4045	45.6805	62.912	50.0308	29.5201
C29	/	/	104.28	178.334	141.429	168.2	/	30.7556	42.7213	6.61599	39.6434	514.641	157.808	81.1206	16.5976	83.1578	38.0185	53.5886	44.7841	29.7102
C30	/	/	83.4827	122.66	151.555	158.993	/	37.4231	56.9222	10.6406	40.1693	400.05	174.402	108.858	13.333	72.3566	38.8192	63.2922	42.1047	22.9769
C31	/	/	64.5686	117.151	134.554	106.86	/	25.088	75.6495	5.41104	20.559	353.291	90.9725	98.2	8.5085	62.9525	30.4019	41.7496	42.9112	19.5655
C32	/	/	60.192	167.026	174.787	190.717	/	35.4783	55.6579	7.72833	15.7038	442.387	118.7	118.202	16.8019	75.9111	41.984	47.8885	60.0473	32.5629
C33	/	/	41.6858	107.098	129.359	113.7	/	19.5618	29.6918	5.6051	16.5199	313.07	76.3462	70.0616	8.69063	61.6516	33.6261	27.3397	39.7872	34.2663
C34	/	/	78.5603	117.727	203.379	222.734	/	46.9492	86.8846	8.48835	47.64	464.003	227.903	93.9222	19.28	103.425	43.6348	68.3435	60.0821	32.5489
C35	/	/	95.1249	109.776	171.035	204.795	/	40.416	60.6182	6.54086	18.3096	401.771	115.214	61.8394	18.2994	77.0517	42.2457	52.2334	47.3267	26.8733
C36	/	/	83.4166	160.477	163.017	175.949	/	37.5056	46.1885	6.27693	50.7071	303.661	229.119	85.6934	23.3085	115.651	46.2197	106.859	64.6217	32.9917
C37	/	/	46.3137	129.183	169.317	164.214	/	34.3542	42.9252	9.04305	20.8088	426.279	144.099	105.628	11.1467	68.6494	40.7404	28.0846	42.7772	26.4901

## Sheet: PCOS
				Unit (mM)
Compound Name	L-Glycine	L-Alanine	L-Serine	L-Proline	L-Valine	L-Threonine	L-Cysteine	L-Isoleucine	L-Leucine	L-Aspartic Acid	L-Asparagine	L-Glutamine	L-Lysine	L-Glutamate	L-Methionine	L-Histidine	L-Phenylalanine	L-Arginine	L-Tyrosine	L-Tryptophan
Formula	C2 H5 N O2	C3 H7 N O2	C3 H7 N O3	C5 H9 N O2	C5 H11 N O2	C4 H9 N O3	C3 H7 NO2 S	C6 H13 N O2	C6 H13 N O2	C4 H7 N O4	C4 H8 N2 O3	C5 H10 N2 O3	C6 H14 N2 O2	C5 H9 N O4	C5 H11 N O2 S	C6 H9 N3 O2	C9 H11 N O2	C6 H14 N4 O2	C9 H11 N O3	C11 H12 N2 O2
Mass	75.032	89.049	105.043	115.064	117.079	119.057	121.02	131.095	131.095	133.038	132.056	146.069	146.11	147.053	149.051	155.071	165.079	174.112	181.079	204.085
RT	6.509	5.88	7	5.52	5.43	6.51	5.878	4.81	4.97	6.92	7.09	6.94	8.4	6.61	5.29	8.27	4.83	8.22	5.58	4.92
CAS ID	56-40-6	56-41-7	56-45-1	147-85-3	72-18-4	72-19-5	52-90-4	73-32-5	61-90-5	56-84-8	70-47-3	56-85-9	56-87-1	56-86-0	63-68-3	71-00-1	63-91-2	74-79-3	60-18-4	73-22-3
P1	/	/	66.1068	203.325	208.701	217.9	/	42.7407	63.8625	6.77572	43.1883	581.015	200.671	79.3296	21.0853	80.2681	55.0063	61.5029	55.7574	36.6892
P2	/	/	78.3446	135.913	164.443	179.23	/	40.0951	68.9834	8.44329	42.2067	610.988	129.696	92.9132	29.5487	73.2394	39.4682	83.844	54.7916	25.6254
P3	/	/	69.9146	118.56	179.197	210.654	/	40.279	50.2551	5.59721	27.7727	465.524	190.353	120.605	17.6104	70.9318	38.1029	49.0087	51.7697	22.6691
P4	/	/	58.7208	126.01	126.484	138.684	/	30.1017	44.2181	8.28652	33.1874	502.312	243.756	95.74	14.0492	83.1017	34.6305	75.9911	48.5758	23.7188
P5	/	/	57.2833	160.118	174.211	141.81	/	36.9951	58.6686	6.24152	30.284	508.115	140.465	92.974	17.1682	75.7629	45.164	53.202	53.6561	31.9777
P6	/	/	72.7258	206.617	150.491	209.729	/	39.4566	51.0253	10.3746	41.6236	576.852	208.29	139.842	21.4913	95.35	43.565	66.5323	56.5226	49.08
P7	/	/	56.3759	89.2089	130.246	118.563	/	27.4419	68.5078	7.54577	17.6766	397.167	156.035	84.0377	12.8535	59.4775	33.6061	52.2891	41.7992	22.8826
P8	/	/	67.6383	116.676	128.299	158.026	/	26.9185	37.6392	8.37966	22.2987	576.852	113.69	92.2012	12.503	69.7722	36.4761	36.4067	34.5045	23.0852
P9	/	/	67.6533	103.931	224.008	136.959	/	48.0057	64.1182	8.69912	35.2844	490.576	129.029	69.6137	21.4056	77.7091	49.1882	55.7373	46.6925	46.6919
P10	/	/	45.9384	136.747	175.836	111.129	/	42.4968	62.3109	11.1171	31.3586	567.7	126.345	117.985	18.0156	59.9926	46.4769	45.496	65.788	26.3534
P11	/	/	63.9906	107.894	150.141	166.668	/	29.0555	38.4721	7.66204	15.3905	402.445	149.619	117.181	11.1605	71.5936	33.879	44.0529	37.9002	25.5627
P12	/	/	55.2823	88.2015	140.612	143.952	/	26.3291	33.4999	6.37644	26.9009	528.218	106.235	76.5982	14.4555	68.5868	34.5931	34.1638	39.4242	22.7533
P13	/	/	77.5614	164.614	114.544	167.034	/	26.9649	40.2604	9.07093	70.8334	592.991	146.846	75.7833	20.7909	75.2223	31.3623	61.1167	49.8622	25.0576
P14	/	/	84.6126	140.569	161.425	247.978	/	42.5605	65.3523	7.3485	45.3489	560.294	170.584	118.562	19.3468	81.5135	44.2932	59.7317	55.6055	35.491
P15	/	/	53.0979	120.049	133.893	150.874	/	28.6346	37.1187	5.99638	15.4278	471.312	91.6592	122.7	17.6724	65.7689	47.2967	28.8303	43.068	20.3769
P16	/	/	57.8603	105.348	124.518	142.076	/	30.219	61.4279	9.79418	30.9961	430.518	148.656	84.4512	12.186	73.6252	35.0746	46.0815	35.586	25.9894
P17	/	/	46.8604	116.58	108.853	95.1884	/	26.2744	39.5761	5.47973	29.5929	635.212	69.5347	82.865	12.6599	71.0992	32.6851	28.2639	45.3135	27.7566
P18	/	/	56.4949	128.467	154.749	206.717	/	32.3584	41.3179	7.50092	24.3735	589.782	88.8157	100.979	16.5201	82.7425	43.9354	41.5237	37.6082	25.5846
P19	/	/	49.6482	93.2232	106.577	95.6402	/	19.9739	32.0314	4.84994	8.73081	387.445	107.424	100.648	10.1559	59.8928	31.9455	42.3383	33.5744	14.3328
P20	/	/	85.9998	124.855	184.951	223.76	/	39.3827	58.3628	7.73473	20.007	518.761	182.867	106.163	14.5645	64.2325	32.9323	34.0446	39.5323	21.9019
P21	/	/	63.22	104.396	135.573	121.988	/	25.4785	35.9531	7.72431	30.8835	393.458	110.11	77.691	10.9858	64.6598	34.7911	32.7833	47.4917	20.929
P22	/	/	54.4854	133.56	164.85	164.882	/	24.4171	39.1044	6.97959	25.1502	421.952	103.306	97.3084	14	59.3951	31.1142	39.1996	37.9775	26.4668
P23	/	/	58.507	92.3748	95.9644	127.609	/	24.0138	34.059	8.13999	15.5931	586.303	87.8782	73.902	11.4068	57.8736	31.3468	47.3397	34.4679	16.2343
P24	/	/	82.9243	130.788	121.067	199.494	/	25.8673	40.6735	11.8041	57.0093	568.394	183.975	103.531	20.3397	67.8427	39.2889	81.0832	58.6977	31.1403
P25	/	/	64.1989	102.073	109.129	150.11	/	21.158	33.6996	8.60706	37.8612	398.521	96.8992	60.7107	13.6262	80.0903	33.2052	46.7272	53.9803	24.0233
P26	/	/	83.0919	185.79	148.607	159.929	/	36.6028	53.8223	7.02123	11.3537	558.191	114.634	85.6556	16.407	73.7356	39.7394	46.0892	56.1189	22.3396
P27	/	/	86.2014	228.204	197.278	297.339	/	54.2793	97.1357	9.18832	57.436	758.958	242.963	91.6216	31.7906	82.7938	53.407	60.2339	58.2372	39.9066
P28	/	/	76.3552	125.588	136.972	175.953	/	31.9227	49.7168	9.6436	32.9035	469.13	181.908	101.257	16.2176	60.148	40.6475	65.9288	55.6841	27.4204
P29	/	/	53.9229	102.185	127.954	134.013	/	21.7442	41.094	8.93736	25.4611	871.645	133.795	70.5726	12.6146	63.5663	31.495	42.772	39.107	22.9832
P30	/	/	64.9414	180.586	196.814	124.169	/	51.3504	88.2184	7.12093	15.7561	453.148	191.669	51.0312	16.7637	67.3622	44.3913	61.6686	54.1476	32.4863
P31	/	/	76.86	162.371	127.309	190.304	/	33.673	48.2464	7.10777	42.0131	442.127	89.2619	84.713	16.2406	70.614	38.7599	38.7058	47.3719	27.6668
P32	/	/	68.2571	162.609	144.058	226.82	/	25.2406	46.287	3.96195	21.8409	475.333	110.648	87.5376	19.8017	50.9086	31.2638	44.9552	50.0279	21.0221
P33	/	/	76.404	135.955	117.85	218.098	/	32.7611	52.193	2.71809	47.8913	503.764	131.552	102.75	15.546	62.1651	40.3125	57.4004	50.8484	29.8172
P34	/	/	91.6589	86.6264	170.613	136.872	/	43.9598	59.9016	8.07376	44.9786	448.236	127.442	139.432	12.2735	62.2222	43.6663	58.8342	47.8968	27.536
P35	/	/	69.3617	152.382	127.055	144.886	/	26.4779	36.3985	4.58689	30.3817	469.139	113.594	94.0777	16.819	53.287	34.7646	46.6872	45.0673	26.2116
